# Supplementary material for: Preliminary study of indocyanine green-guided laparoscopic lateral lymph node dissection for rectal cancer
Source: PLoS One. 2024 Jul 15;19(7):e0307077. doi: 10.1371/journal.pone.0307077 (PMC11249271; doi:10.1371/journal.pone.0307077)
Supplement: S1 Dataset — (XLS) [file pone.0307077.s001.xls]

## Sheet: Sheet1
	Sex	Age (y)	BMI (kg/m2)	Total operation time (min)	Intraoperative blood loss (ml)	Time for LLND (min)	Number of lateral lymph nodes dissected	ICG-identified lymph nodes			Metastatic lateral lymph nodes			Postoperative hospital stay	pT stage	pN stage
								No. 263d	No. 263p	No. 283	No. 263d	No. 263p	No. 283
Patient 1	Male	61	20.3	169	15	30	7	1	1	0	1	1	0	7	3	1b
Patient 2	Female	44	22.8	184	19	37	12	2	0	1	2	1	1	6	4a	2b
Patient 3	Male	69	20.9	183	18	36	13	1	2	1	1	2	1	7	4a	2b
Patient 4	Male	53	22.8	191	24	43	5	0	1	1	0	1	1	6	2	2a
Patient 5	Male	57	20.8	197	27	43	3	1	0	0	1	0	0	6	2	1a
Patient 6	Male	61	28	167	14	29	11	1	2	0	1	2	0	7	3	2b
Patient 7	Female	58	20.8	174	17	31	4	0	1	0	0	1	0	6	2	1a
Patient 8	Male	64	22.3	153	14	28	8	1	0	1	1	0	1	6	3	1b
Patient 9	Female	52	20.8	198	26	44	6	1	0	0	1	0	0	6	2	1a
Patient 10	Male	71	22.8	186	20	34	8	2	1	0	2	1	0	7	3	1b
Patient 11	Male	74	19.7	175	16	32	7	0	0	1	0	0	1	7	2	1a
